# Supplementary material for: Copper(I)-Catalyzed Formal [4 + 2] Cyclocondensation of ortho-Hydroxybenzyl Alcohol, Aromatic Terminal Alkynes, and Sulfonyl Azides: An Alternative Approach to 2-Sulfonyliminocoumarins
Source: Molecules. 2024 Jul 22;29(14):3426. doi: 10.3390/molecules29143426 (PMC11279675; doi:10.3390/molecules29143426)
Supplement: Supplementary file 1 [file molecules-29-03426-s001.zip]

Archive with 1 entries (1 files):
- molecules-2988972-supplementary.pdf
